# Supplementary material for: A Bionic “Trojan Horse”-like Nanovesicle Delivery System Hybridized with BCG Cytoplasmic Membrane and Melanoma Cell Membrane for Cancer Immunotherapy
Source: Pharmaceutics. 2025 Apr 11;17(4):507. doi: 10.3390/pharmaceutics17040507 (PMC12030220; doi:10.3390/pharmaceutics17040507)
Supplement: Supplementary file 1 [file pharmaceutics-17-00507-s001.zip]

Archive with 1 entries (1 files):
- pharmaceutics-3490974-supplementary.pdf
